# Supplementary material for: SARS-CoV-2 infection is associated with higher chance of diabetes remission among Veterans with incident diabetes
Source: PLoS One. 2025 Feb 19;20(2):e0317348. doi: 10.1371/journal.pone.0317348 (PMC11838867; doi:10.1371/journal.pone.0317348)
Supplement: S1 and S2 Tables — (XLSX) [file pone.0317348.s001.xlsx]

## Sheet: sTable 1
Supplementary Table 1. Characteristics of VHA Veterans with with a prior positive or negative test for SARS-CoV-2 and newly identified diabetes using two alternative cohort definitions, overall and with stratification by the presence of a positive test for SARS-CoV-2, March 1, 2020–June 1, 2022
	Cohort 1							Cohort 2
	All individuals with new-onset diabetes defined by medications, laboratories, or diagnosis codes		≥1 negative test for SARS-CoV-2		≥1 positive test for SARS-CoV-2		p-value	All individuals with new-onset diabetes defined by ≥2 A1c results ≥6.5% after the index date		≥1 negative test for SARS-CoV-2		≥1 positive test for SARS-CoV-2		p-value
n	9441		4938		4503			2571		1184		1387
Follow-up times, days	520	±208	487	±195	555	±217	<0.001	505	±187	471	±183	534	±186	<0.001
Met remission definition, %yes	2079	0.22	983	0.2	1096	0.24	<0.001	310	0.12	123	0.1	187	0.13	0.016
Age, years	60.2	±12.9	61.6	±12.7	58.7	±12.9	<0.001	58.4	±12.2	59.7	±12.2	57.3	±12.1	<0.001
Age category, years							<0.001							<0.001
<40	686	0.07	308	0.06	378	0.08		197	0.08	82	0.07	115	0.08
40–49	1305	0.14	589	0.12	716	0.16		413	0.16	162	0.14	251	0.18
50–59	2303	0.24	1073	0.22	1230	0.27		707	0.27	288	0.24	419	0.3
60–69	2531	0.27	1434	0.29	1097	0.24		724	0.28	374	0.32	350	0.25
70–79	2206	0.23	1290	0.26	916	0.2		461	0.18	239	0.2	222	0.16
≥80	410	0.04	244	0.05	166	0.04		69	0.03	39	0.03	30	0.02
Female sex at birth	1896	0.11	1389	0.1	507	0.11	0.145	423	0.09	281	0.08	142	0.1	0.034
Race/ethnicity
Black	2221	0.24	1100	0.22	1121	0.25	0.003	604	0.23	269	0.23	335	0.24	0.393
Latinx	794	0.08	370	0.07	424	0.09	0.001	223	0.09	90	0.08	133	0.1	0.074
White	6328	0.67	3410	0.69	2918	0.65	<0.001	1707	0.66	797	0.67	910	0.66	0.362
Other	347	0.04	177	0.04	170	0.04	0.623	104	0.04	49	0.04	55	0.04	0.824
BMI, kg/m2	33.6	±6.7	32.9	±6.8	34.4	±6.6	<0.001	34.4	±6.3	33.8	±6.2	34.9	±6.3	<0.001
BMI category, kg/m2							<0.001							<0.001
<24	692	0.07	464	0.09	228	0.05		103	0.04	56	0.05	47	0.03
24-29	1918	0.2	1109	0.22	809	0.18		456	0.18	242	0.2	214	0.15
30-34	2667	0.28	1372	0.28	1295	0.29		793	0.31	370	0.31	423	0.3
35-39	1890	0.2	924	0.19	966	0.21		570	0.22	251	0.21	319	0.23
≥40	1376	0.15	620	0.13	756	0.17		399	0.16	157	0.13	242	0.17
Missing	898	0.1	449	0.09	449	0.1		250	0.1	108	0.09	142	0.1
Tobacco use							<0.001							<0.001
Never	3086	0.33	1837	0.37	1249	0.28		842	0.33	456	0.39	386	0.28
Former	3381	0.36	1698	0.34	1683	0.37		852	0.33	379	0.32	473	0.34
Current	2974	0.32	1403	0.28	1571	0.35		877	0.34	349	0.29	528	0.38
Charlson comorbidity index	1.14	±1.8	1.31	±1.8	0.964	±1.6	<0.001	0.898	±1.6	1.04	±1.7	0.776	±1.5	<0.001
Hospitalized <7 days before to 30 days after the index date	1321	0.14	373	0.08	948	0.21	<0.001	351	0.14	72	0.06	279	0.2	<0.001
Number of visits in the year prior to the index date	24.4	±24	25.5	±23.2	23.3	±24.9	<0.001	21.5	±21.6	22.4	±21.1	20.7	±22.1	0.055
Number of vital signs recorded in the year prior to the index date	258	±999	203	±673	319	±1260	<0.001	339	±1290	270	±887	398	±1552	0.013
Number of plasma or serum glucose results in the year prior to the index date	13.4	±28.8	11.4	±20.5	15.5	±35.6	<0.001	17	±31.6	14.5	±26.2	19	±35.4	<0.001
Number of A1c results in the year prior to the index date	0.921	±0.8	0.974	±0.8	0.864	±0.8	<0.001	0.802	±0.7	0.839	±0.8	0.771	±0.7	0.021
Number of SARS-CoV-2 vaccine doses received prior to the index date							<0.001							<0.001
0	6434	0.68	2815	0.57	3619	0.8		2007	0.78	794	0.67	1213	0.87
1	331	0.04	164	0.03	167	0.04		72	0.03	35	0.03	37	0.03
≥2	2676	0.28	1959	0.4	717	0.16		492	0.19	355	0.3	137	0.1
Pandemic era							<0.001							<0.001
3/2020–4/2021 (wild type)	5440	0.58	2471	0.5	2969	0.66		1779	0.69	738	0.62	1041	0.75
5/2021–7/2021 (alpha)	309	0.03	21	0	288	0.06		96	0.04	2	0	94	0.07
8/2021–12/2021 (delta)	3307	0.35	2209	0.45	1098	0.24		635	0.25	404	0.34	231	0.17
1/2022–6/2022 (omicron)	385	0.04	237	0.05	148	0.03		61	0.02	40	0.03	21	0.02
Data are presented as mean ± standard deviation, SD for continuous variables and n, % or categorical variables
Remission was defined as ≥2 A1c measurements <6.5% 90 or more days apart, with the first of these A1c measurements occurring ≥90 days after diabetes was first detected. Remission A1cs were only included if no remaining prescription fills or dispensed medications for glucose-lowering medications. Remission also required that there be no laboratory values consistent with a diagnosis of diabetes bet…
For cohort 1: Incident diabetes was defined by the presence of: (1) two or more abnormal lab values from plasma or serum or whole blood as above (10); or (2) ICD-10 codes of E08-E13; or (3) receipt of an initial and one refill prescription of a glucose-lowering medication.
For cohort 2: Incident diabetes was defined by the presence of ≥2 HbA1c results ≥6.5% after the index date

## Sheet: sTable 2
Supplementary Table 2. Adjusted RRs (95% CI) for EHR–defined remission over all follow-up time among Veterans with a positive vs. negative respiratory swab for SARS–CoV–2 using two alternative cohort definitions
	Cohort 1		Cohort 2
	n=9,441		n=2,571
	OR	95% CI	OR	95% CI
SARS–CoV–2 positive	1.18	1.09–1.28	1.26	1.01–1.58
Age category, years (ref = 50–59)
<40	1	0.83–1.19	0.77	0.47–1.26
40–49	0.87	0.75–1.01	0.75	0.51–1.09
60–69	1.28	1.14–1.43	1.01	0.76–1.35
70–79	1.52	1.36–1.70	1.26	0.93–1.70
≥80	1.82	1.55–2.14	1.69	1.02–2.80
Female sex at birth	1.08	0.95–1.23	1.02	0.70–1.48
BMI category, kg/m2 (ref = 30–34)
<24	1.34	1.17–1.54	1.29	0.82–2.03
24–29	1.2	1.08–1.33	1.08	0.82–1.43
35–39	0.93	0.83–1.05	0.76	0.56–1.04
≥40	0.84	0.73–0.96	0.85	0.61–1.18
Number of A1c results in the year prior to the index date	1.17	1.12–1.23	1.36	1.19–1.55
Number of SARS–CoV–2 vaccine doses received prior to the index date (ref = 0)
1	0.99	0.80–1.22	0.77	0.37–1.61
≥2	0.66	0.57–0.77	0.59	0.36–0.97
Pandemic era (ref = 3/2020–4/2021 [wild type])
5/2021–7/2021 (alpha)	0.9	0.72–1.11	0.96	0.56–1.67
8/2021–12/2021 (delta)	0.8	0.70–0.91	0.87	0.58–1.30
1/2022–6/2022 (omicron)	0.62	0.47–0.82	0.56	0.18–1.77
Models were additionally adjusted for region (Midwest, Southeast, South, West, and Other)
Models did not converge when race/ethnicity variables were included; therefore, these variables were not included in these sensitivity analyses
